# Supplementary material for: Clinical Clostridium difficile: Clonality and Pathogenicity Locus Diversity
Source: PLoS One. 2011 May 19;6(5):e19993. doi: 10.1371/journal.pone.0019993 (PMC3098275; doi:10.1371/journal.pone.0019993)
Supplement: Table S2 — dN/dS values for MLST and PaLoc loci. (XLS) [file pone.0019993.s003.xls]

## Sheet: Sheet1
Gene	Sequences	N+S	N	S	dN	dS	dN/dS
adk	9	12	4	8	0.0103313	0.0756622	0.136546
atpA	11	10	1	9	0.00237887	0.0703831	0.0337989
dxr	16	16	4	12	0.0124935	0.150202	0.0831777
glyA	17	30	6	24	0.0153291	0.23132	0.066268
recA	12	17	0	17	0	0.131352	0
sodA	22	29	9	20	0.0260478	0.245741	0.105997
tpi	17	19	7	12	0.0181036	0.114892	0.157571
tcdB	19	97	53	44	0.12107	0.504313	0.24007
tcdC	26	23	14	9	0.037125	0.0964047	0.385095
